# Supplementary material for: Efficient and flexible simulation-based sample size determination for clinical trials with multiple design parameters
Source: Stat Methods Med Res. 2020 Dec 2;30(3):799–815. doi: 10.1177/0962280220975790 (PMC8008419; doi:10.1177/0962280220975790)
Supplement: sj-zip-1-smm-10.1177_0962280220975790 - Supplemental material for Efficient and flexible simulation-based sample size determination for clinical trials with multiple design parameters [file sj-zip-1-smm-10.1177_0962280220975790.zip]

Archive with 1 entries (1 files):
- DTW_SMMR_Bayes_opt_SSD_SM.html
